# Supplementary material for: MyD88 Plays an Important Role in UVB-Induced Suppression of Dendritic Cell Activity, T Cell Function, and Cutaneous Immune Response
Source: Int J Mol Sci. 2025 Sep 25;26(19):9361. doi: 10.3390/ijms26199361 (PMC12524367; doi:10.3390/ijms26199361)
Supplement: Supplementary file 1 [file ijms-26-09361-s001.zip]

Archive with 1 entries (1 files):
- ijms-3845909-supplementary.pdf
